# Supplementary material for: Development of Genome-Wide SSR Markers in Leymus chinensis with Genetic Diversity Analysis and DNA Fingerprints
Source: Int J Mol Sci. 2025 Jan 22;26(3):918. doi: 10.3390/ijms26030918 (PMC11817961; doi:10.3390/ijms26030918)
Supplement: Supplementary file 1 [file ijms-26-00918-s001.zip]

Archive with 3 entries (2 files):
- ijms-3429685-supplementary/
- ijms-3429685-supplementary/Supplementary.pdf
- ijms-3429685-supplementary/Supplementary.xlsx
