# Supplementary material for: Development of Genome-Wide SSR Markers in Leymus chinensis with Genetic Diversity Analysis and DNA Fingerprints
Source: Int J Mol Sci. 2025 Jan 22;26(3):918. doi: 10.3390/ijms26030918 (PMC11817961; doi:10.3390/ijms26030918)
Supplement: Supplementary file 1 [file ijms-26-00918-s001.zip › ijms-3429685-supplementary/Supplementary.xlsx]

## Sheet: Supplementary Table S1
Table S1 105 accessions information of L. chinensis in this study
ID	Sample Name	Species	Origin
1	B56	Leymus chinensis	Shanxi Province
2	S31	Leymus chinensis	National Perennial Forage Germplasm Resource Nursery
3	S29	Leymus chinensis	National Perennial Forage Germplasm Resource Nursery
4	B43	Leymus chinensis	Shanxi Province
5	T48	Leymus chinensis	National Perennial Forage Germplasm Resource Nursery
6	A31	Leymus chinensis	Mongolia
7	B35	Leymus chinensis	Shanxi Province
8	A30	Leymus chinensis	Mongolia
9	T52	Leymus chinensis	National Perennial Forage Germplasm Resource Nursery
10	S35	Leymus chinensis	National Perennial Forage Germplasm Resource Nursery
11	N23	Leymus chinensis	Inner Mongolia
12	T42	Leymus chinensis	National Perennial Forage Germplasm Resource Nursery
13	N28	Leymus chinensis	Inner Mongolia
14	A55	Leymus chinensis	Mongolia
15	T30	Leymus chinensis	National Perennial Forage Germplasm Resource Nursery
16	A42	Leymus chinensis	Mongolia
17	B20	Leymus chinensis	Liaoning Province
18	A4	Leymus chinensis	Inner Mongolia
19	B30	Leymus chinensis	Shanxi Province
20	A26	Leymus chinensis	Inner Mongolia
21	B3	Leymus chinensis	Liaoning Province
22	A40	Leymus chinensis	Mongolia
23	T34	Leymus chinensis	National Perennial Forage Germplasm Resource Nursery
24	B1	Leymus chinensis	Jilin Province
25	A15	Leymus chinensis	Inner Mongolia
26	A46	Leymus chinensis	Mongolia
27	N9	Leymus chinensis	Xinjiang
28	B28	Leymus chinensis	Jilin Province
29	S47	Leymus chinensis	National Perennial Forage Germplasm Resource Nursery
30	T43	Leymus chinensis	National Perennial Forage Germplasm Resource Nursery
31	T39	Leymus chinensis	National Perennial Forage Germplasm Resource Nursery
32	B14	Leymus chinensis	Inner Mongolia
33	B42	Leymus chinensis	Shanxi Province
34	B4	Leymus chinensis	Shanxi Province
35	A51	Leymus chinensis	Mongolia
36	T54	Leymus chinensis	National Perennial Forage Germplasm Resource Nursery
37	A35	Leymus chinensis	Inner Mongolia
38	T55	Leymus chinensis	National Perennial Forage Germplasm Resource Nursery
39	L48	Leymus chinensis	Mongolia
40	N26	Leymus chinensis	Inner Mongolia
41	A1	Leymus chinensis	Inner Mongolia
42	N12	Leymus chinensis	Inner Mongolia
43	S32	Leymus chinensis	National Perennial Forage Germplasm Resource Nursery
44	A25	Leymus chinensis	Inner Mongolia
45	B11	Leymus chinensis	Jilin Province
46	B38	Leymus chinensis	Shanxi Province
47	N19	Leymus chinensis	Inner Mongolia
48	L36	Leymus chinensis	Inner Mongolia
49	N17	Leymus chinensis	Inner Mongolia
50	T44	Leymus chinensis	National Perennial Forage Germplasm Resource Nursery
51	T41	Leymus chinensis	National Perennial Forage Germplasm Resource Nursery
52	A23	Leymus chinensis	Inner Mongolia
53	T31	Leymus chinensis	National Perennial Forage Germplasm Resource Nursery
54	B54	Leymus chinensis	Hebei Province
55	T46	Leymus chinensis	National Perennial Forage Germplasm Resource Nursery
56	B39	Leymus chinensis	Inner Mongolia
57	S44	Leymus chinensis	Cultivated variety
58	L49	Leymus chinensis	Qinghai Province
59	N3	Leymus chinensis	Inner Mongolia
60	A17	Leymus chinensis	Inner Mongolia
61	T33	Leymus chinensis	National Perennial Forage Germplasm Resource Nursery
62	B53	Leymus chinensis	Jilin Province
63	N1	Leymus chinensis	Inner Mongolia
64	N13	Leymus chinensis	Inner Mongolia
65	A22	Leymus chinensis	Inner Mongolia
66	A41	Leymus chinensis	Mongolia
67	L51	Leymus chinensis	Mongolia
68	S36	Leymus chinensis	National Perennial Forage Germplasm Resource Nursery
69	A28	Leymus chinensis	Mongolia
70	A47	Leymus chinensis	Mongolia
71	B2	Leymus chinensis	Inner Mongolia
72	S30	Leymus chinensis	National Perennial Forage Germplasm Resource Nursery
73	A2	Leymus chinensis	Inner Mongolia
74	N27	Leymus chinensis	Inner Mongolia
75	L55	Leymus chinensis	Inner Mongolia
76	A38	Leymus chinensis	Mongolia
77	B24	Leymus chinensis	Jilin Province
78	L52	Leymus chinensis	Mongolia
79	N14	Leymus chinensis	Hebei Province
80	N25	Leymus chinensis	Inner Mongolia
81	N6	Leymus chinensis	Inner Mongolia
82	B48	Leymus chinensis	Shanxi Province
83	T40	Leymus chinensis	National Perennial Forage Germplasm Resource Nursery
84	B6	Leymus chinensis	Jilin Province
85	A29	Leymus chinensis	Inner Mongolia
86	A27	Leymus chinensis	Mongolia
87	B13	Leymus chinensis	Inner Mongolia
88	S39	Leymus chinensis	National Perennial Forage Germplasm Resource Nursery
89	L47	Leymus chinensis	Mongolia
90	L33	Leymus chinensis	Xinjiang
91	T32	Leymus chinensis	National Perennial Forage Germplasm Resource Nursery
92	T38	Leymus chinensis	National Perennial Forage Germplasm Resource Nursery
93	B34	Leymus chinensis	Shaanxi Province
94	S41	Leymus chinensis	National Perennial Forage Germplasm Resource Nursery
95	B37	Leymus chinensis	National Perennial Forage Germplasm Resource Nursery
96	A53	Leymus chinensis	National Perennial Forage Germplasm Resource Nursery
97	A45	Leymus chinensis	National Perennial Forage Germplasm Resource Nursery
98	B16	Leymus chinensis	National Perennial Forage Germplasm Resource Nursery
99	L37	Leymus chinensis	National Perennial Forage Germplasm Resource Nursery
100	N21	Leymus chinensis	National Perennial Forage Germplasm Resource Nursery
101	0	Leymus chinensis	Xiwuzhumuqin
102	13	Leymus chinensis	New cultivar
103	16	Leymus chinensis	New cultivar
104	24	Leymus chinensis	New cultivar
105	35	Leymus chinensis	New cultivar

## Sheet: Supplementary Table S2
Table S2 The results of 20 pairs SSR markers that screened with five different L. chinensis accessions
Sample Name	GW03-1		GW03-7		GW07-1		GW07-4		GW02-3		GW06-6		GW13-5		GW13-7		GW01-3		GW05-2
	Locus	Size	Locus	Size	Locus	Size	Locus	Size	Locus	Size	Locus	Size	Locus	Size	Locus	Size	Locus	Size	Locus	Size
0	2	221/269	2	158/175	0	/	2	244/260	4	240/246/252/264	3	210/220/226	3	263/267/279	3	209/213/217	2	221/269	2	198/217
13	3	210/224/269	3	163/197/199	4	225/233/235/237	2	241/243	4	240/246/252/255	3	210/228/230	3	157/170/213	2	202/219	3	210/224/269	2	204/206
16	3	244/247/269	3	163/172/207	3	208/212/224	1	245	4	246/255/265/268	4	210/224/226/228	4	154/164/179/204	1	209	3	244/247/269	0	/
24	4	213/244/247/269	2	169/172	2	208/212	4	238/242/244/273	3	246/262/265	4	210/224/228/242	4	154/163/195/204	0	/	4	213/244/247/269	0	/
35	4	212/215/221/269	2	167/169	2	225/253	4	238/240/244/246	4	240/246/252/255	4	210/226/230/234	4	150/154/160/173	3	209/211/215	4	212/215/221/269	4	191/214/216/218
Sample Name	GW06-3		GW11-7		GW06-2		GW06-7		GW09-6		GW12-4		GW01-5		GW01-6		GW02-6		GW13-3
	Locus	Size	Locus	Size	Locus	Size	Locus	Size	Locus	Size	Locus	Size	Locus	Size	Locus	Size	Locus	Size	Locus	Size
0	4	191/193/197/201	2	247/258	2	190/237	2	244/268	1	242	1	231	1	194	1	181	2	213/219	2	268/296
13	4	181/183/190/192	1	259	2	192/237	2	245/276	2	170/202	1	229	2	194/210	1	175	3	204/211/248	2	281/284
16	4	181/191/197/201	3	231/256/270	1	190	4	244/278/280/288	2	175/235	2	225/237	2	194/207	2	181/217	2	214/237	1	278
24	4	181/198/199/201	2	231/256	3	186/190/217	3	244/287/305	1	204	3	227/237/243	3	194/207/229	1	181	3	217/228/236	2	275/284
35	4	181/185/193/199	2	256/293	4	199/201/209/211	3	245/280/295	4	164/169/172/181	2	235/249	2	194/223	3	175/177/179	3	202/211/219	2	272/278

## Sheet: Supplementary Table S3
Table S3 20 pairs SSR markesr information in this study
SSR marker	Sequence	Fluorescence	Type	Base composition	Chromosome	Na	Ne	Ho	He	I	PIC	Nei
GW03-1	AATCGACGACCTTCCATACG	ROX	P2	TC	Chr02	36	20.0272	0.942857	0.950068	3.21148	0.947834	0.9487
	ATGGCCACTCGTATGCTTTC
GW03-7	CAATTAGGCACTTCCGTTGG	FAM	P2	TG	Chr02	39	11.5264	0.8	0.913243	2.94126	0.907816	0.9132
	GCACTGCTGGCATAAAGGTT
GW07-1	TAGCTCGTCGACCATTAGGC	HEX	P2	GA	Chr04	46	30.0712	0.507692	0.966746	3.60766	0.96573	0.9653
	GAAGCAGAAGACTGCATCGC
GW07-4	TCTGTAGCTCAATCATGGCG	NED	P2	AG	Chr04	41	15.9894	0.68932	0.937459	3.11877	0.934068	0.9364
	TAAGATGCTCCGGTGTTTCC
GW02-3	CCTTTCACCTTCGAATCCAG	ROX	P3	TTC	Chr08	15	6.22881	1	0.839456	2.13603	0.822961	0.8395
	TCGTGAAGTTGTCACAAGTGG
GW06-6	AACGCCGAACTAGAGAATGC	NED	P2	AG	Chr10	32	9.49204	1	0.894649	2.79648	0.888769	0.8946
	CTTCGGTATTACGCTCCGAC
GW13-5	CTTGCTATCCATGTGCCAGA	FAM	P3	TTG	Chr07	24	13.4451	1	0.925624	2.77858	0.920757	0.9256
	AACGGAGTGCTCATCAGCTT
GW13-7	TTTGATCTCGTGATGATGGC	HEX	P2	CT	Chr07	38	8.08581	0.87619	0.876327	2.76497	0.868995	0.8763
	CCGAGCTCTGAAACCTGTTC
GW01-3	CAGGAGTGCACTTGCATGG	NED	P3	GAA	Chr01	25	4.73582	0.933333	0.788844	2.27476	0.778175	0.7888
	ATTTCAGAACAACCGTTGGC
GW05-2	GGCTAGTTGCTACTCTGCGG	HEX	P2	AG	Chr03	44	23.339	0.816327	0.957153	3.43978	0.955591	0.9562
	CACGAAAGCAACACACATCC
GW06-3	GCAACTCTCTCTGACGGTCC	FAM	P2	TC	Chr10	22	11.5748	0.990476	0.913605	2.65216	0.907452	0.9136
	GGTGCCTGGTTCAATAGGAA
GW11-7	GGTGAAGAAGCGACTGAAGG	ROX	P3	AAC	Chr06	24	8.13554	0.540816	0.877082	2.45957	0.866061	0.8771
	TCCATGTGCCAGAACCATTA
GW06-2	GGCGGACTAGTAAGTGCTGG	HEX	P2	CT	Chr10	64	31.7294	0.90099	0.968483	3.7855	0.967592	0.9637
	GGATGAGGACGATGCTGATT
GW06-7	TGAACAAGGAATGTGCAAGG	ROX	P2	AG	Chr10	42	25.0568	0.771429	0.960091	3.44349	0.958639	0.959
	CCATCATATCAGCGTTGTGG
GW09-6	CAGAAACAAGACACGAGGCA	FAM	P3	AAC	Chr05	37	15.3201	0.75	0.934726	3.0831	0.931285	0.9341
	TGATCTGCTGCAATGTCTCC
GW12-4	GGCCTGTTCTGGTACTCTGC	NED	P2	TC	Chr13	33	14.2996	0.92381	0.930068	2.99837	0.92611	0.9301
	TACTTGCAGGTTGCAGTTGG
GW01-5	ATCACGTCTTGCATGCTCTG	NED	P2	AT	Chr01	27	13.5542	0.24	0.926222	2.87595	0.92161	0.9262
	AAGCAGTTCTCTCGTCCAGC
GW01-6	CTTGATCCAAGGCCAGGTTA	FAM	P2	TC	Chr01	18	7.17241	0.5	0.860577	2.1851	0.84553	0.8606
	GCTATGTTATGGCGCCTTGT
GW02-6	CGAGTTCTTGCAACTGGACA	HEX	P3	AAC	Chr08	39	21	0.72381	0.952381	3.29616	0.950355	0.9517
	GAAGGACCGGAATATCACCA
GW13-3	TCCGTGTAAGGAGACCATCC	ROX	P3	TCT	Chr07	25	16.1846	0.699029	0.938213	2.93291	0.934765	0.9382
	GCTCCGTAAGAGCAGTGAGG
Mean						33.55	15.3484	0.780304	0.915551	2.9391	0.910005	0.9149

## Sheet: Supplementary Table S4
Table S4 Genetic similarity matrix of 105 Leymus chinensis accessions.
	B56	S31	S29	B43	T48	A31	B35	A30	T52	S35	N23	T42	N28	A55	T30	A42	B20	A4	B30	A26	B3	A40	T34	B1	A15	A46	N9	B28	S47	T43	T39	B14	B42	B4	A51	T54	A35	T55	L48	N26	A1	N12	S32	A25	B11	B38	N19	L36	N17
B56	1
S31	0.875	1
S29	0.7333	0.6667	1
B43	0.875	0.8421	0.6842	1
T48	0.9375	0.7895	0.7368	0.85	1
A31	0.6875	0.7368	0.7778	0.7895	0.7368	1
B35	0.9375	0.8333	0.7647	0.9444	0.9444	0.7778	1
A30	0.875	0.8947	0.7368	0.95	0.9	0.8421	0.9444	1
T52	0.8125	0.7895	0.6111	0.7368	0.8947	0.6316	0.8333	0.7895	1
S35	0.8125	0.6842	0.7222	0.7368	0.7895	0.7368	0.8333	0.7895	0.6842	1
N23	0.8125	0.7778	0.7059	0.8889	0.8889	0.8333	0.8333	0.8889	0.7778	0.6667	1
T42	0.8125	0.8421	0.7368	0.85	0.8	0.7895	0.8889	0.9	0.7368	0.7368	0.8333	1
N28	0.8125	0.7895	0.5789	0.8	0.75	0.7368	0.8333	0.85	0.6842	0.7895	0.7778	0.85	1
A55	0.75	0.7368	0.6667	0.7895	0.8421	0.7895	0.7778	0.8421	0.7368	0.6316	0.9444	0.7895	0.8421	1
T30	0.8125	0.7368	0.8421	0.7	0.75	0.6842	0.7778	0.75	0.6316	0.6316	0.7222	0.75	0.7	0.7895	1
A42	0.9375	0.8333	0.7222	0.8947	0.8947	0.7778	1	0.8947	0.8333	0.8333	0.8333	0.8947	0.8421	0.7778	0.7368	1
B20	0.8125	0.6316	0.7368	0.75	0.8	0.7895	0.8333	0.7	0.7368	0.7368	0.8889	0.7	0.65	0.7895	0.65	0.8421	1
A4	0.75	0.7368	0.6842	0.8	0.75	0.7895	0.7778	0.85	0.6316	0.8421	0.7222	0.75	0.9	0.7895	0.7	0.7368	0.65	1
B30	0.6875	0.5263	0.7368	0.55	0.7	0.5789	0.6667	0.6	0.6316	0.7368	0.6111	0.7	0.65	0.5789	0.55	0.6842	0.7	0.65	1
A26	0.8125	0.7895	0.6842	0.75	0.8	0.7368	0.7222	0.8	0.6842	0.5789	0.8889	0.7	0.65	0.8421	0.75	0.6842	0.7	0.65	0.6	1
B3	0.75	0.7368	0.6667	0.6842	0.8421	0.5789	0.7778	0.7368	0.8421	0.6316	0.7222	0.7895	0.6316	0.6842	0.6842	0.7778	0.6842	0.5789	0.7895	0.7368	1
A40	0.9375	0.7778	0.7059	0.8889	1	0.7222	0.9444	0.8889	0.8889	0.7778	0.8889	0.8333	0.7778	0.8333	0.7222	0.9444	0.8889	0.7222	0.7222	0.7778	0.8333	1
T34	0.6875	0.8333	0.7222	0.7895	0.6842	0.7778	0.7778	0.7895	0.7222	0.7222	0.7222	0.7895	0.7368	0.6667	0.5263	0.7895	0.7368	0.7368	0.6842	0.5789	0.6667	0.7222	1
B1	0.6875	0.7895	0.7222	0.8421	0.6842	0.7368	0.7778	0.7895	0.6842	0.5789	0.8333	0.7368	0.6842	0.7368	0.6316	0.7778	0.7368	0.6316	0.5263	0.6842	0.6316	0.7222	0.8889	1
A15	0.8	0.6667	0.5556	0.8421	0.8421	0.6111	0.8235	0.7895	0.7222	0.6111	0.8235	0.6842	0.7368	0.8333	0.6842	0.7778	0.7368	0.7368	0.6316	0.7895	0.7778	0.8824	0.6111	0.6667	1
A46	0.8125	0.7368	0.7778	0.7895	0.8421	0.7895	0.8889	0.8421	0.7368	0.7368	0.8333	0.7895	0.7368	0.7895	0.7895	0.8889	0.7895	0.6842	0.6842	0.8421	0.7895	0.8333	0.6667	0.7368	0.7778	1
N9	0.75	0.6471	0.8125	0.7647	0.8235	0.5882	0.8235	0.7647	0.7059	0.6471	0.7059	0.8235	0.7647	0.7647	0.8235	0.8235	0.7059	0.7059	0.7647	0.5882	0.7647	0.8235	0.7059	0.7059	0.8125	0.7059	1
B28	0.8125	0.7778	0.7059	0.8889	0.8889	0.7222	0.8333	0.8889	0.7778	0.6667	0.8889	0.8333	0.7778	0.8333	0.6111	0.8333	0.7778	0.7222	0.7222	0.7778	0.7222	0.8889	0.8333	0.8333	0.8235	0.7222	0.8235	1
S47	0.75	0.7368	0.7778	0.7895	0.8421	0.8947	0.7778	0.8421	0.7368	0.7368	0.9444	0.7895	0.7368	0.8947	0.6842	0.7778	0.8947	0.7895	0.6842	0.8421	0.6842	0.8333	0.7778	0.7368	0.7222	0.7895	0.6471	0.8333	1
T43	0.8667	0.6667	0.6471	0.8333	0.7778	0.6667	0.8824	0.7778	0.6667	0.7778	0.7647	0.7222	0.8889	0.7778	0.7778	0.8824	0.7778	0.8333	0.6111	0.6111	0.6111	0.8235	0.6471	0.7222	0.8235	0.7778	0.8125	0.7059	0.6667	1
T39	0.8	0.7222	0.7368	0.6316	0.7895	0.7222	0.7059	0.6842	0.7778	0.7778	0.7647	0.5789	0.6316	0.7222	0.6842	0.6667	0.7895	0.7368	0.6842	0.7368	0.7222	0.7647	0.6667	0.6667	0.6111	0.7222	0.5625	0.6471	0.8333	0.7059	1
B14	1	0.9444	0.7778	0.8947	0.8947	0.7778	0.9412	0.9474	0.7778	0.7778	0.8235	0.8421	0.7895	0.7778	0.8421	0.8889	0.6842	0.7895	0.5789	0.8421	0.7222	0.8824	0.7222	0.7222	0.7368	0.8333	0.75	0.8235	0.7778	0.7647	0.7222	1
B42	0.875	0.8889	0.7222	1	0.8947	0.8333	0.9444	1	0.7778	0.7778	0.8889	0.8947	0.8421	0.8333	0.7368	0.8947	0.7368	0.8421	0.5789	0.7895	0.7222	0.8889	0.7895	0.8333	0.8333	0.8333	0.7647	0.8889	0.8333	0.8235	0.6667	0.9444	1
B4	0.9375	0.7895	0.7222	0.8421	1	0.7368	0.9444	0.8947	0.8947	0.7895	0.8889	0.8421	0.7895	0.8421	0.7368	0.9444	0.8421	0.7368	0.7368	0.7895	0.8421	1	0.7222	0.6842	0.8333	0.8421	0.8235	0.8889	0.8421	0.7778	0.7778	0.8889	0.8889	1
A51	0.75	0.7778	0.8333	0.8947	0.7895	0.9444	0.8333	0.8947	0.6667	0.7778	0.8889	0.7895	0.7368	0.8333	0.7368	0.7895	0.8421	0.8421	0.5789	0.7895	0.6111	0.7778	0.7895	0.8333	0.7222	0.8333	0.6471	0.7778	0.9444	0.7647	0.7778	0.8333	0.8947	0.7778	1
T54	1	0.8421	0.7368	0.9	0.85	0.6842	0.9444	0.85	0.7368	0.7368	0.7778	0.75	0.7	0.6842	0.8	0.8947	0.75	0.7	0.55	0.75	0.6842	0.8889	0.6842	0.7368	0.7895	0.7895	0.7647	0.7778	0.6842	0.8333	0.6842	0.9474	0.8947	0.8421	0.7895	1
A35	0.8125	0.6316	0.7778	0.7895	0.7368	0.6842	0.8333	0.7368	0.6316	0.8421	0.6667	0.6842	0.7368	0.5789	0.5789	0.8333	0.7895	0.7895	0.7895	0.5263	0.5789	0.7778	0.8333	0.7368	0.6667	0.6842	0.7647	0.7778	0.6842	0.8333	0.7222	0.7222	0.7778	0.7368	0.7778	0.7895	1
T55	0.875	0.7222	0.6667	0.8421	0.9474	0.6667	0.8889	0.8421	0.8333	0.7222	0.8333	0.7368	0.6842	0.7778	0.6842	0.8421	0.7895	0.6842	0.7368	0.8421	0.8889	0.9444	0.6316	0.6667	0.9444	0.8889	0.7647	0.8333	0.7778	0.7647	0.7222	0.8333	0.8421	0.9444	0.7368	0.8421	0.7222	1
L48	0.75	0.7895	0.8421	0.85	0.8	0.8421	0.8333	0.9	0.6842	0.7895	0.7778	0.8	0.75	0.7368	0.65	0.7895	0.7	0.85	0.7	0.7	0.6316	0.7778	0.8947	0.7895	0.6842	0.7368	0.7647	0.8889	0.8421	0.6667	0.6842	0.8421	0.8947	0.7895	0.8947	0.75	0.8421	0.7368	1
N26	0.75	0.7778	0.6111	0.7895	0.7895	0.7222	0.8333	0.7895	0.7778	0.6667	0.6667	0.6842	0.6316	0.6111	0.6316	0.7895	0.6316	0.6316	0.4737	0.5789	0.7222	0.7778	0.6842	0.7222	0.6667	0.7222	0.6471	0.6667	0.6111	0.7059	0.6667	0.7778	0.7895	0.7778	0.6842	0.7895	0.6667	0.7368	0.6842	1
A1	0.875	0.6842	0.6316	0.85	0.9	0.6316	0.8889	0.8	0.7895	0.6842	0.8333	0.7	0.65	0.7368	0.65	0.8421	0.8	0.65	0.7	0.8	0.8421	0.9444	0.6316	0.6842	0.9474	0.8421	0.7647	0.8333	0.7368	0.7778	0.6842	0.7895	0.8421	0.8947	0.7368	0.85	0.7368	1	0.7	0.7368	1
N12	0.8667	0.8889	0.5556	0.7778	0.8333	0.6667	0.7647	0.8333	0.8333	0.7222	0.8235	0.7778	0.8333	0.7778	0.6111	0.7647	0.6667	0.7778	0.6667	0.7778	0.7778	0.8235	0.7647	0.7222	0.7059	0.6667	0.625	0.8235	0.7778	0.7059	0.8333	0.8235	0.8235	0.8333	0.7059	0.7222	0.6667	0.7647	0.7222	0.7059	0.7222	1
S32	0.9333	0.7222	0.6842	0.6842	0.8421	0.6111	0.8235	0.7368	0.7778	0.7778	0.7647	0.7368	0.7895	0.7222	0.6316	0.8333	0.7368	0.6842	0.8421	0.6842	0.7222	0.8824	0.7222	0.6667	0.6667	0.7222	0.8125	0.8824	0.7222	0.7647	0.7368	0.7778	0.7222	0.8889	0.6111	0.7368	0.8333	0.7778	0.7368	0.6111	0.7368	0.8333	1
A25	0.8125	0.6842	0.6842	0.7	0.75	0.7368	0.8333	0.75	0.7895	0.8947	0.6667	0.75	0.8	0.6316	0.6	0.8421	0.75	0.8	0.75	0.55	0.6316	0.7778	0.7368	0.5789	0.5789	0.7368	0.6471	0.6667	0.7368	0.7778	0.7368	0.7368	0.7368	0.7895	0.7368	0.7	0.8421	0.6842	0.75	0.6316	0.65	0.7222	0.7895	1
B11	0.8125	0.7368	0.6842	0.9	0.85	0.7895	0.8333	0.85	0.7368	0.6316	1	0.75	0.7	0.8947	0.7	0.7895	0.85	0.7	0.55	0.85	0.6842	0.8889	0.6842	0.8421	0.8421	0.7895	0.7059	0.8889	0.8947	0.7778	0.7368	0.7895	0.8947	0.8421	0.8947	0.8	0.6842	0.8421	0.75	0.6842	0.85	0.7778	0.6842	0.6	1
B38	0.8125	0.7368	0.8947	0.8	0.85	0.6842	0.8889	0.85	0.7368	0.7368	0.7222	0.85	0.7	0.6842	0.8	0.8421	0.65	0.7	0.75	0.65	0.7895	0.8333	0.7368	0.7368	0.6842	0.7895	0.9412	0.8333	0.6842	0.7222	0.6316	0.8421	0.8421	0.8421	0.7368	0.8	0.7895	0.7895	0.85	0.7368	0.75	0.6667	0.7895	0.7	0.7	1
N19	0.75	0.6842	0.7222	0.6316	0.7895	0.6316	0.7222	0.6842	0.7895	0.6842	0.7778	0.6316	0.6842	0.7368	0.6316	0.7222	0.7368	0.6316	0.7368	0.6842	0.7368	0.7778	0.7222	0.7895	0.6111	0.7368	0.7059	0.7778	0.7368	0.7222	0.8889	0.6667	0.6667	0.7895	0.6667	0.6316	0.7368	0.7222	0.6842	0.6667	0.6842	0.8333	0.8889	0.6842	0.7368	0.7368	1
L36	0.75	0.7368	0.5556	0.6842	0.7368	0.6842	0.7778	0.7368	0.7368	0.7368	0.6111	0.6842	0.7368	0.5789	0.5789	0.7778	0.5789	0.6842	0.6842	0.6316	0.7895	0.7222	0.6667	0.6316	0.6667	0.7895	0.5882	0.6111	0.5789	0.7222	0.7222	0.7222	0.7222	0.7368	0.6111	0.6842	0.6842	0.7778	0.6316	0.8333	0.7368	0.7778	0.7222	0.7368	0.5789	0.6842	0.7368	1
N17	0.8125	0.9444	0.6111	0.8947	0.7895	0.7778	0.8889	0.8947	0.8333	0.7222	0.8333	0.8947	0.8421	0.7778	0.6316	0.8947	0.7368	0.7368	0.5789	0.6842	0.7778	0.8333	0.8947	0.8889	0.7222	0.7778	0.7059	0.8333	0.7778	0.7647	0.6667	0.8333	0.8947	0.8333	0.7895	0.7895	0.7222	0.7368	0.7895	0.7895	0.7368	0.8824	0.7222	0.7368	0.7895	0.7368	0.7222	0.7778	1
T44	0.7143	0.8824	0.8125	0.7059	0.6471	0.7647	0.6875	0.7647	0.6471	0.6471	0.6875	0.7059	0.7059	0.7059	0.7059	0.6875	0.6471	0.7647	0.5882	0.7059	0.5882	0.625	0.9375	0.8235	0.5625	0.6471	0.6667	0.75	0.7647	0.5882	0.75	0.8125	0.75	0.6471	0.8125	0.7059	0.7059	0.5625	0.8824	0.625	0.5294	0.75	0.6875	0.6471	0.6471	0.7059	0.7059	0.5882	0.8125
T41	0.8125	0.6842	0.4737	0.8	0.75	0.6316	0.7778	0.75	0.6842	0.6842	0.8333	0.75	0.9	0.8421	0.6	0.7895	0.75	0.8	0.65	0.65	0.6316	0.8333	0.6842	0.6842	0.8421	0.6316	0.7647	0.8333	0.7368	0.8889	0.6316	0.6842	0.7895	0.7895	0.6842	0.7	0.7368	0.7368	0.65	0.5789	0.75	0.8333	0.7895	0.7	0.8	0.6	0.6842	0.6316	0.7895
A23	0.6	0.7778	0.5882	0.7222	0.6667	0.6111	0.7059	0.7778	0.7778	0.6667	0.6471	0.7222	0.7222	0.6667	0.5556	0.7059	0.5	0.6667	0.5	0.5556	0.6111	0.6471	0.8235	0.7778	0.5882	0.6111	0.6875	0.7647	0.6111	0.5882	0.5294	0.7059	0.7647	0.6667	0.6471	0.6111	0.6111	0.5882	0.7778	0.6471	0.5556	0.7059	0.6471	0.6667	0.6111	0.7222	0.6667	0.6111	0.8235
T31	0.8667	0.8333	0.5789	0.6842	0.8421	0.6111	0.8235	0.7368	0.8889	0.6667	0.7647	0.7368	0.6842	0.7222	0.6316	0.8333	0.7368	0.5789	0.7368	0.7895	0.9444	0.8824	0.7222	0.6667	0.7778	0.8333	0.6875	0.7647	0.7222	0.6471	0.7368	0.7778	0.7222	0.8889	0.6111	0.7368	0.6111	0.8889	0.6316	0.7222	0.8421	0.8333	0.7895	0.6842	0.6842	0.6842	0.7778	0.8333	0.8333
B54	0.8125	0.7368	0.7368	0.75	0.8	0.7895	0.8889	0.8	0.7368	0.7368	0.8333	0.8	0.75	0.7895	0.75	0.8947	0.8	0.65	0.7	0.8	0.7895	0.8333	0.6842	0.7368	0.7368	1	0.7059	0.7222	0.7895	0.7778	0.6842	0.7895	0.7895	0.8421	0.7895	0.75	0.6842	0.8421	0.7	0.6842	0.8	0.6667	0.7368	0.75	0.75	0.75	0.7368	0.7895	0.7895
T46	0.875	0.7895	0.7895	0.8	0.85	0.7368	0.9444	0.85	0.7895	0.7895	0.7778	0.85	0.8	0.7368	0.7	0.9474	0.75	0.7	0.75	0.65	0.7368	0.8889	0.8421	0.7895	0.6842	0.8421	0.8824	0.8889	0.7368	0.7778	0.6316	0.8421	0.8421	0.8947	0.7368	0.8	0.8421	0.7895	0.85	0.7368	0.75	0.7222	0.8947	0.8	0.7	0.9	0.7895	0.7368	0.8421
B39	0.75	0.7222	0.7222	0.7895	0.7895	0.8889	0.7778	0.7895	0.7222	0.7222	0.9444	0.7895	0.7368	0.8889	0.6316	0.7895	0.9474	0.7368	0.6842	0.7895	0.6667	0.8333	0.7895	0.7778	0.7222	0.7778	0.6471	0.8333	1	0.7059	0.7778	0.7222	0.7895	0.8333	0.8947	0.6842	0.7222	0.7368	0.7895	0.5789	0.7368	0.7647	0.7222	0.7368	0.8947	0.6316	0.7222	0.5556	0.7895
S44	0.8	0.7222	0.6316	0.7368	0.7895	0.7222	0.7059	0.7895	0.6667	0.7778	0.7647	0.6842	0.7368	0.7222	0.5789	0.6667	0.6842	0.8421	0.7895	0.8421	0.7222	0.7647	0.6667	0.5556	0.7778	0.7222	0.5625	0.7647	0.8333	0.6471	0.7895	0.7778	0.7778	0.7778	0.7778	0.6842	0.7222	0.8333	0.7895	0.5556	0.7895	0.8333	0.7368	0.7368	0.7368	0.6316	0.6667	0.7222	0.6667
L49	0.8571	0.6875	0.6	0.6875	0.75	0.625	0.6875	0.6875	0.625	0.75	0.8125	0.625	0.75	0.8125	0.75	0.6875	0.75	0.6875	0.5625	0.8125	0.5625	0.75	0.5	0.625	0.6875	0.6875	0.6	0.6875	0.75	0.8	0.8	0.75	0.6875	0.75	0.6875	0.75	0.625	0.6875	0.5625	0.5	0.6875	0.8	0.8	0.625	0.8125	0.5625	0.75	0.5625	0.625
N3	0.7333	0.8333	0.8235	0.7778	0.7778	0.8889	0.8235	0.8333	0.7778	0.7778	0.8235	0.7778	0.7222	0.7778	0.7222	0.8235	0.8333	0.7778	0.6111	0.7222	0.7222	0.7647	0.8824	0.8333	0.6111	0.8333	0.625	0.7059	0.8889	0.7059	0.8824	0.7778	0.8235	0.7778	0.9412	0.7222	0.7222	0.7059	0.8333	0.7647	0.6667	0.7647	0.6471	0.7778	0.7778	0.7222	0.7778	0.7222	0.8824
A17	0.6875	0.7368	0.7368	0.75	0.7	0.8947	0.7778	0.8	0.7368	0.7368	0.8333	0.8	0.75	0.7895	0.65	0.7895	0.8	0.75	0.6	0.7	0.5789	0.7222	0.7895	0.7368	0.5789	0.7895	0.5882	0.7222	0.8947	0.6667	0.6842	0.7368	0.7895	0.7368	0.8947	0.65	0.6842	0.6316	0.8	0.5789	0.6	0.6667	0.6316	0.85	0.75	0.65	0.6316	0.5789	0.7895
T33	0.8	0.6471	0.5	0.7647	0.8235	0.7059	0.7647	0.7647	0.7059	0.8235	0.7647	0.7059	0.7647	0.7059	0.5294	0.7647	0.7059	0.7059	0.6471	0.6471	0.6471	0.8235	0.5882	0.5882	0.7059	0.6471	0.625	0.7647	0.7059	0.75	0.6875	0.7059	0.7647	0.8235	0.6471	0.7059	0.7059	0.7647	0.6471	0.7059	0.7647	0.8125	0.8125	0.7059	0.7647	0.6471	0.7059	0.7647	0.7059
B53	0.9375	0.7778	0.7059	0.8889	1	0.7222	0.9444	0.8889	0.8889	0.7778	0.8889	0.8333	0.7778	0.8333	0.7222	0.9444	0.8889	0.7222	0.7222	0.7778	0.8333	1	0.7222	0.7222	0.8824	0.8333	0.8235	0.8889	0.8333	0.8235	0.7647	0.8824	0.8889	1	0.7778	0.8889	0.7778	0.9444	0.7778	0.7778	0.9444	0.8235	0.8824	0.7778	0.8889	0.8333	0.7778	0.7222	0.8333
N1	0.8125	0.5789	0.7222	0.7368	0.7895	0.6316	0.7778	0.6842	0.6842	0.7895	0.7222	0.6316	0.6842	0.6316	0.5263	0.7778	0.8421	0.7368	0.8421	0.5789	0.6316	0.8333	0.7778	0.6842	0.7222	0.6316	0.7647	0.8333	0.7368	0.7778	0.7778	0.6667	0.7222	0.7895	0.7222	0.7368	0.9474	0.7778	0.7895	0.6111	0.7895	0.7222	0.8889	0.7895	0.7368	0.7368	0.7895	0.6316	0.6667
N13	0.625	0.6316	0.6316	0.65	0.7	0.7895	0.6667	0.7	0.6316	0.6316	0.7222	0.7	0.65	0.6842	0.45	0.6842	0.7	0.65	0.8	0.7	0.6842	0.7222	0.7895	0.6316	0.6842	0.6842	0.6471	0.8333	0.7895	0.5	0.5789	0.6316	0.6842	0.7368	0.6842	0.55	0.6842	0.7368	0.8	0.5789	0.7	0.6667	0.7368	0.65	0.65	0.65	0.6316	0.6842	0.6842
A22	0.8125	0.6667	0.8333	0.7895	0.8947	0.7222	0.8333	0.7895	0.7778	0.7778	0.7778	0.6842	0.6316	0.7222	0.6316	0.7895	0.8421	0.7368	0.7895	0.6842	0.7222	0.8889	0.7895	0.7222	0.7778	0.7222	0.8235	0.8889	0.8333	0.7059	0.7778	0.7778	0.7895	0.8889	0.7895	0.7895	0.8889	0.8421	0.8947	0.6842	0.8421	0.7059	0.8333	0.7368	0.7895	0.8421	0.7778	0.6111	0.6842
A41	0.875	0.7222	0.7778	0.8421	0.9474	0.7778	0.8889	0.8421	0.8333	0.7222	0.9444	0.7368	0.6842	0.8889	0.7895	0.8421	0.8947	0.6842	0.6316	0.8421	0.7778	0.9444	0.6316	0.7778	0.8333	0.8889	0.7647	0.8333	0.8889	0.8235	0.8333	0.8333	0.8421	0.9444	0.8421	0.8421	0.7222	0.8947	0.7368	0.7368	0.8947	0.7647	0.7778	0.6842	0.9474	0.7895	0.8333	0.6667	0.7368
L51	0.8	0.7647	0.8125	0.7647	0.7059	0.7059	0.7647	0.7647	0.5882	0.7059	0.6471	0.7059	0.6471	0.5882	0.6471	0.7647	0.7059	0.7059	0.7647	0.7647	0.6471	0.7059	0.8235	0.7059	0.7059	0.7647	0.6875	0.7647	0.7059	0.625	0.625	0.8235	0.7647	0.7059	0.7647	0.8235	0.8235	0.7647	0.8824	0.5882	0.7647	0.625	0.75	0.7059	0.6471	0.7647	0.5882	0.6471	0.7059
S36	0.8125	0.8421	0.7368	0.85	0.8	0.7895	0.8889	0.9	0.7368	0.7368	0.8333	0.9	0.85	0.7895	0.65	0.8947	0.7	0.75	0.7	0.7	0.6842	0.8333	0.8947	0.8421	0.6842	0.7895	0.8235	0.9444	0.7895	0.7222	0.5789	0.8421	0.8947	0.8421	0.7895	0.75	0.7895	0.7368	0.9	0.6842	0.7	0.7778	0.8421	0.75	0.75	0.85	0.7368	0.6842	0.8947
A28	0.7333	0.6111	0.7059	0.6667	0.7222	0.5556	0.7059	0.6111	0.7222	0.7222	0.6471	0.6667	0.6111	0.5556	0.5556	0.7059	0.7778	0.6667	0.8333	0.5	0.7778	0.7647	0.7647	0.6667	0.6471	0.5556	0.75	0.7059	0.6667	0.7059	0.8235	0.5882	0.6471	0.7222	0.6471	0.6667	0.8333	0.7059	0.6667	0.6471	0.7222	0.7647	0.7647	0.7222	0.6667	0.7222	0.7778	0.6667	0.7059
A47	0.8125	0.6316	0.5263	0.75	0.8	0.5789	0.8333	0.7	0.8421	0.6316	0.7778	0.7	0.65	0.6842	0.55	0.8421	0.8	0.55	0.7	0.7	0.7895	0.8889	0.6316	0.6316	0.8421	0.7895	0.7059	0.7778	0.6842	0.7222	0.5789	0.6842	0.7368	0.8421	0.6316	0.75	0.6842	0.8947	0.6	0.6316	0.9	0.6667	0.7368	0.75	0.75	0.65	0.6316	0.6842	0.7368
B2	0.6875	0.7368	0.6667	0.7895	0.7368	0.6842	0.7222	0.7368	0.7368	0.5263	0.8889	0.7895	0.6316	0.7895	0.6842	0.7222	0.7895	0.5789	0.5789	0.7368	0.7895	0.7778	0.7222	0.8421	0.7222	0.6842	0.7059	0.7778	0.7895	0.6667	0.7222	0.6667	0.7778	0.7368	0.7778	0.6842	0.5789	0.7222	0.6316	0.6667	0.7368	0.7778	0.6111	0.5263	0.8947	0.6842	0.7368	0.5789	0.8333
S30	0.625	0.5556	0.6111	0.6842	0.6842	0.7222	0.6111	0.6842	0.5556	0.6667	0.6667	0.6842	0.6316	0.6111	0.5263	0.5789	0.6316	0.7368	0.7895	0.6842	0.7222	0.6667	0.5789	0.5	0.7222	0.6111	0.5882	0.6667	0.7222	0.5882	0.6667	0.6111	0.6842	0.6667	0.6842	0.5789	0.6667	0.7368	0.6842	0.5789	0.7368	0.7059	0.6111	0.6316	0.6842	0.6316	0.5556	0.7222	0.5789
A2	0.6875	0.7368	0.6667	0.7895	0.7368	0.6842	0.7778	0.8421	0.6316	0.7368	0.7222	0.7895	0.7368	0.6842	0.5789	0.7778	0.5789	0.6842	0.6842	0.7368	0.6842	0.7222	0.7778	0.7368	0.7222	0.7895	0.7059	0.8333	0.6842	0.6111	0.5	0.7778	0.8333	0.7368	0.7222	0.6842	0.6842	0.7778	0.8421	0.6111	0.7368	0.6667	0.7222	0.6316	0.6842	0.7895	0.6316	0.6842	0.7778
N27	0.8125	0.7368	0.6316	0.8	0.65	0.5789	0.7222	0.75	0.5263	0.6316	0.6667	0.65	0.7	0.5789	0.6	0.6842	0.55	0.7	0.65	0.75	0.5789	0.6667	0.6842	0.7368	0.7368	0.6842	0.6471	0.7778	0.5789	0.7222	0.5789	0.7895	0.7895	0.6316	0.6842	0.8	0.7895	0.7368	0.75	0.5789	0.75	0.7222	0.7368	0.6	0.7	0.7	0.6316	0.6842	0.6842
L55	0.75	0.8947	0.6842	0.8	0.75	0.7368	0.8333	0.85	0.7895	0.6842	0.7778	0.85	0.8	0.7368	0.6	0.8421	0.65	0.7	0.65	0.65	0.7368	0.7778	0.9474	0.8947	0.6316	0.7368	0.7647	0.8889	0.7368	0.6667	0.6316	0.7895	0.8421	0.7895	0.7368	0.7	0.7368	0.6842	0.85	0.7368	0.65	0.8333	0.7895	0.7	0.7	0.8	0.7895	0.7368	0.9474
A38	0.75	0.7895	0.5789	0.8	0.75	0.7368	0.8333	0.85	0.7895	0.7895	0.7778	0.85	0.8	0.7368	0.6	0.8421	0.65	0.7	0.55	0.65	0.6316	0.7778	0.7368	0.6842	0.6316	0.7368	0.6471	0.7778	0.7368	0.6667	0.5263	0.7895	0.8421	0.7895	0.7368	0.7	0.6316	0.6842	0.75	0.6316	0.65	0.7222	0.6842	0.8	0.7	0.7	0.5789	0.6316	0.8421
B24	0.8125	0.8421	0.8333	0.7895	0.7368	0.7895	0.7778	0.8421	0.6316	0.6316	0.8333	0.7895	0.7368	0.7895	0.7895	0.7778	0.6842	0.6842	0.5789	0.8421	0.5789	0.7222	0.7778	0.8421	0.6111	0.7895	0.7059	0.8333	0.7895	0.6667	0.6667	0.8889	0.8333	0.7368	0.8333	0.7895	0.6842	0.6667	0.8421	0.6111	0.6316	0.7222	0.7778	0.6316	0.7895	0.7895	0.7368	0.5789	0.7778
L52	0.8125	0.7778	0.7059	0.8889	0.8889	0.8333	0.8333	0.8889	0.7778	0.6667	1	0.8333	0.7778	0.9444	0.7222	0.8333	0.8889	0.7222	0.6111	0.8889	0.7222	0.8889	0.7222	0.8333	0.8235	0.8333	0.7059	0.8889	0.9444	0.7647	0.7647	0.8235	0.8889	0.8889	0.8889	0.7778	0.6667	0.8333	0.7778	0.6667	0.8333	0.8235	0.7647	0.6667	1	0.7222	0.7778	0.6111	0.8333
N14	0.75	0.6667	0.7059	0.7778	0.7778	0.7222	0.8333	0.7778	0.6667	0.6667	0.6667	0.7222	0.6667	0.6111	0.6111	0.8333	0.6667	0.6111	0.7222	0.6667	0.7222	0.7778	0.7222	0.7222	0.7647	0.8333	0.7647	0.7778	0.6111	0.7059	0.5294	0.7647	0.7778	0.7778	0.6667	0.7778	0.7778	0.8333	0.7778	0.7778	0.8333	0.5882	0.7647	0.6667	0.6667	0.8333	0.6667	0.8333	0.7222
N25	0.8125	0.9474	0.6316	0.85	0.8	0.7895	0.8889	0.9	0.8421	0.7368	0.8333	0.9	0.85	0.7895	0.65	0.8947	0.7	0.75	0.6	0.7	0.7895	0.8333	0.8947	0.8421	0.6842	0.7895	0.7059	0.8333	0.7895	0.7222	0.6842	0.8421	0.8947	0.8421	0.7895	0.75	0.6842	0.7368	0.8	0.7895	0.7	0.8889	0.7368	0.75	0.75	0.75	0.7368	0.7895	1
N6	0.6429	0.6471	0.6471	0.6667	0.6667	0.5882	0.6875	0.6111	0.7059	0.4706	0.8125	0.7222	0.6667	0.8235	0.7222	0.7059	0.7778	0.5556	0.6111	0.6111	0.7647	0.75	0.7059	0.8235	0.7222	0.6471	0.8667	0.75	0.7059	0.75	0.6471	0.5556	0.6471	0.7059	0.6471	0.6111	0.5882	0.6471	0.5556	0.5882	0.6667	0.6875	0.6471	0.5	0.7778	0.6667	0.7647	0.5294	0.7647
B48	0.875	0.6842	0.7895	0.65	0.8	0.7368	0.7222	0.7	0.6842	0.7895	0.7778	0.6	0.65	0.7368	0.75	0.6842	0.8	0.75	0.7	0.8	0.6316	0.7778	0.5789	0.5789	0.6316	0.7368	0.5882	0.6667	0.8421	0.7222	0.9474	0.7895	0.6842	0.7895	0.7895	0.75	0.7368	0.7368	0.7	0.5789	0.7	0.7778	0.7895	0.75	0.75	0.65	0.7895	0.6316	0.5789
T40	0.875	0.7778	0.5882	0.7778	0.8889	0.6111	0.8333	0.7778	0.8889	0.7778	0.7778	0.7222	0.7778	0.7222	0.6111	0.8333	0.7778	0.7222	0.7222	0.6667	0.8333	0.8889	0.7222	0.7222	0.7647	0.7222	0.7059	0.7778	0.7222	0.8235	0.8824	0.7647	0.7778	0.8889	0.6667	0.7778	0.7778	0.8333	0.6667	0.7778	0.8333	0.9412	0.8824	0.7778	0.7778	0.7222	0.8889	0.8333	0.8333
B6	0.8125	0.7895	0.6316	0.85	0.9	0.7368	0.8333	0.9	0.7895	0.7895	0.8889	0.8	0.75	0.8421	0.65	0.7895	0.7	0.75	0.6	0.8	0.7368	0.8889	0.6842	0.6842	0.7895	0.7368	0.7059	0.8889	0.8421	0.6667	0.6842	0.8421	0.8947	0.8947	0.7895	0.75	0.6316	0.8421	0.8	0.6842	0.8	0.8333	0.7368	0.65	0.85	0.75	0.6842	0.6316	0.7895
A29	0.75	0.7895	0.8421	0.85	0.8	0.7368	0.8333	0.9	0.6842	0.6842	0.7778	0.9	0.75	0.7368	0.75	0.7895	0.6	0.75	0.7	0.7	0.7368	0.7778	0.7895	0.7895	0.6842	0.7368	0.8824	0.8889	0.7368	0.6667	0.5789	0.8421	0.8947	0.7895	0.7895	0.75	0.7368	0.7368	0.9	0.6842	0.7	0.7222	0.7368	0.65	0.75	0.95	0.6842	0.6316	0.7895
A27	0.8667	0.7647	0.8125	0.8824	0.8824	0.7059	0.9412	0.8824	0.7647	0.7647	0.7647	0.8235	0.8235	0.7647	0.7647	0.9412	0.7647	0.7647	0.7059	0.6471	0.7059	0.8824	0.8235	0.8235	0.8125	0.8235	0.9375	0.8824	0.7059	0.875	0.625	0.875	0.8824	0.8824	0.7647	0.8824	0.8824	0.8235	0.8824	0.7647	0.8235	0.6875	0.875	0.7647	0.7647	0.9412	0.7647	0.7059	0.8235
B13	0.9375	0.7895	0.7368	0.85	1	0.7368	0.9444	0.9	0.8947	0.7895	0.8889	0.8	0.75	0.8421	0.75	0.8947	0.8	0.75	0.7	0.8	0.8421	1	0.6842	0.6842	0.8421	0.8421	0.8235	0.8889	0.8421	0.7778	0.7895	0.8947	0.8947	1	0.7895	0.85	0.7368	0.9474	0.8	0.7895	0.9	0.8333	0.8421	0.75	0.85	0.85	0.7895	0.7368	0.7895
S39	0.875	0.6667	0.7222	0.6316	0.7368	0.6111	0.7222	0.6316	0.6667	0.6667	0.7778	0.6316	0.6842	0.7222	0.6842	0.7368	0.7895	0.5789	0.7368	0.7368	0.6111	0.7778	0.6316	0.7222	0.6111	0.7222	0.7059	0.7778	0.7222	0.7647	0.7778	0.7222	0.6316	0.7778	0.6316	0.7368	0.7778	0.6842	0.6316	0.5263	0.6842	0.7647	0.9444	0.6842	0.7368	0.6842	0.8889	0.6111	0.6316
L47	0.8125	0.8421	0.7778	0.7895	0.8421	0.7895	0.8889	0.8421	0.8421	0.8421	0.7222	0.7895	0.7368	0.6842	0.6842	0.8889	0.7895	0.7895	0.6842	0.6316	0.7895	0.8333	0.8889	0.7368	0.6667	0.7895	0.7059	0.7222	0.7895	0.7222	0.8333	0.8333	0.8333	0.8421	0.8333	0.7895	0.7895	0.7778	0.8421	0.8333	0.7368	0.7778	0.7222	0.8421	0.6842	0.7895	0.7368	0.7895	0.8889
L33	0.75	0.8889	0.7222	0.8947	0.7895	0.8333	0.8333	0.8947	0.7778	0.7778	0.7778	0.7895	0.7368	0.7222	0.6316	0.7895	0.7368	0.8421	0.5789	0.6842	0.7222	0.7778	0.8947	0.8333	0.7222	0.7222	0.6471	0.7778	0.8333	0.7059	0.7778	0.8333	0.8947	0.7778	0.8947	0.7895	0.7778	0.7368	0.8947	0.7895	0.7368	0.8235	0.6111	0.7368	0.7895	0.7368	0.6667	0.7222	0.8947
T32	0.8	0.7059	0.9444	0.7778	0.7778	0.8235	0.8235	0.7778	0.6471	0.7647	0.7647	0.6667	0.6111	0.7059	0.7778	0.7778	0.8333	0.7222	0.6667	0.7222	0.5882	0.7647	0.7778	0.8235	0.6471	0.8235	0.75	0.7647	0.8235	0.75	0.7778	0.8235	0.7778	0.7647	0.8889	0.8333	0.8824	0.7222	0.8889	0.6667	0.7222	0.5882	0.7222	0.7222	0.7778	0.8333	0.7647	0.5882	0.6667
T38	0.75	0.6316	0.8333	0.5789	0.7368	0.5789	0.6667	0.6316	0.6316	0.5263	0.7222	0.6842	0.5263	0.6842	0.7895	0.6667	0.6842	0.4737	0.7895	0.8421	0.7895	0.7222	0.5556	0.6316	0.6667	0.7895	0.7647	0.7222	0.6842	0.5556	0.6667	0.7222	0.6111	0.7368	0.6111	0.6842	0.5789	0.7778	0.6316	0.5	0.7368	0.6111	0.7778	0.5263	0.6842	0.7895	0.7368	0.5789	0.5556
B34	0.8125	0.6842	0.8421	0.75	0.9	0.7368	0.8333	0.8	0.7895	0.6842	0.8889	0.7	0.65	0.8421	0.75	0.7895	0.8	0.65	0.7	0.8	0.7368	0.8889	0.6842	0.7895	0.7368	0.8421	0.8235	0.8889	0.8421	0.7222	0.7895	0.7895	0.7895	0.8947	0.7895	0.75	0.7368	0.8421	0.8	0.6842	0.8	0.7222	0.8421	0.65	0.85	0.85	0.8947	0.6316	0.6842
S41	0.8125	0.7895	0.5789	0.8	0.85	0.7368	0.8333	0.85	0.7895	0.6842	0.8889	0.85	0.8	0.8421	0.6	0.8421	0.75	0.7	0.75	0.85	0.8421	0.8889	0.7368	0.6842	0.8421	0.8421	0.7059	0.8889	0.8421	0.6667	0.6316	0.7895	0.8421	0.8947	0.7368	0.7	0.6316	0.8947	0.75	0.6316	0.85	0.8333	0.7895	0.7	0.8	0.7	0.6842	0.7368	0.8421
B37	0.9375	0.7368	0.6842	0.9	0.95	0.6842	0.9444	0.85	0.8421	0.7368	0.8889	0.75	0.7	0.7895	0.7	0.8947	0.85	0.7	0.65	0.75	0.7895	1	0.6842	0.7368	0.8947	0.7895	0.8235	0.8889	0.7895	0.8333	0.7368	0.8421	0.8947	0.9474	0.7895	0.9	0.7895	0.9474	0.75	0.7895	0.95	0.7778	0.7895	0.7	0.9	0.8	0.7368	0.6842	0.7895
A53	0.9375	0.8421	0.7368	0.85	0.9	0.7895	1	0.9	0.8421	0.8421	0.8333	0.9	0.85	0.7895	0.75	1	0.8	0.75	0.7	0.7	0.7895	0.9444	0.7895	0.7368	0.7368	0.8947	0.8235	0.8333	0.7895	0.8333	0.6842	0.8947	0.8947	0.9474	0.7895	0.85	0.7895	0.8421	0.8	0.7895	0.8	0.7778	0.8421	0.85	0.75	0.85	0.7368	0.7895	0.8947
A45	0.875	0.8421	0.6842	0.9	0.95	0.7895	0.8889	0.95	0.8421	0.7368	0.9444	0.85	0.8	0.8947	0.7	0.8421	0.75	0.8	0.65	0.85	0.7895	0.9444	0.7368	0.7368	0.8421	0.7895	0.7647	0.9444	0.8947	0.7222	0.7368	0.8947	0.9474	0.9474	0.8421	0.8	0.6842	0.8947	0.85	0.7368	0.85	0.8889	0.7895	0.7	0.9	0.8	0.7368	0.6842	0.8421
B16	0.9375	0.7222	0.6111	0.7895	0.8947	0.6667	0.8889	0.7895	0.8333	0.8333	0.8333	0.7895	0.8421	0.7778	0.6316	0.8947	0.8421	0.7368	0.7895	0.6842	0.7778	0.9444	0.6842	0.6667	0.7778	0.7778	0.7647	0.8333	0.7778	0.8824	0.7778	0.7778	0.7895	0.9444	0.6842	0.7895	0.8333	0.8421	0.6842	0.6842	0.8421	0.8824	0.9444	0.8421	0.7895	0.7368	0.8333	0.7778	0.7895
L37	0.875	0.7368	0.5789	0.65	0.8	0.6842	0.7778	0.7	0.7368	0.6316	0.7222	0.7	0.65	0.6842	0.65	0.7895	0.7	0.55	0.7	0.8	0.7895	0.8333	0.5789	0.5263	0.7368	0.7895	0.6471	0.7222	0.6842	0.6111	0.6316	0.7895	0.6842	0.8421	0.5789	0.75	0.5789	0.8421	0.6	0.6842	0.8	0.7222	0.7895	0.65	0.65	0.65	0.6316	0.7895	0.6842
N21	0.9375	0.8947	0.6316	0.8	0.85	0.7368	0.8333	0.85	0.7895	0.6842	0.8889	0.85	0.8	0.8421	0.7	0.8421	0.75	0.7	0.65	0.85	0.7368	0.8889	0.7368	0.6842	0.7368	0.7368	0.7059	0.8889	0.8421	0.6667	0.6842	0.8947	0.8421	0.8947	0.7368	0.8	0.6316	0.7895	0.75	0.6316	0.75	0.8889	0.8421	0.7	0.8	0.7	0.6842	0.6316	0.8421
0	0.875	0.7895	0.6316	0.7	0.75	0.6316	0.7222	0.75	0.6842	0.6842	0.7778	0.75	0.8	0.7368	0.6	0.7368	0.65	0.7	0.75	0.75	0.6316	0.7778	0.7368	0.6842	0.6316	0.6316	0.7059	0.8889	0.7368	0.6667	0.6842	0.7895	0.7368	0.7895	0.6316	0.7	0.7368	0.6842	0.75	0.5263	0.65	0.8889	0.9474	0.7	0.7	0.7	0.7895	0.6316	0.7368
13	0.75	0.7368	0.6316	0.65	0.8	0.6842	0.7778	0.7	0.8421	0.6316	0.8333	0.7	0.75	0.8947	0.75	0.7895	0.8	0.65	0.6	0.7	0.7895	0.8333	0.6842	0.7368	0.7368	0.7895	0.7647	0.7222	0.7895	0.7778	0.7895	0.6842	0.6842	0.8421	0.6842	0.65	0.5789	0.7368	0.6	0.6842	0.7	0.7778	0.7368	0.65	0.75	0.65	0.8421	0.6842	0.7895
16	0.9375	0.7895	0.6842	0.9	0.85	0.7368	1	0.85	0.7895	0.7895	0.8333	0.85	0.8	0.7368	0.7	1	0.85	0.7	0.65	0.65	0.7368	0.9444	0.7895	0.7895	0.7895	0.8421	0.8235	0.8333	0.7368	0.8889	0.6316	0.8421	0.8947	0.8947	0.7895	0.9	0.8421	0.8421	0.75	0.7895	0.85	0.7222	0.7895	0.8	0.8	0.8	0.6842	0.7368	0.8947
24	0.8125	0.7778	0.7222	0.7368	0.6316	0.8333	0.7222	0.7368	0.5556	0.7778	0.7778	0.7368	0.7895	0.7222	0.6842	0.7368	0.7895	0.7895	0.6316	0.7368	0.5	0.6667	0.7368	0.7222	0.5556	0.7222	0.5294	0.6667	0.8333	0.7647	0.7778	0.7778	0.7368	0.6667	0.8421	0.7368	0.7778	0.5789	0.7368	0.5263	0.5789	0.7647	0.7222	0.7895	0.7368	0.5789	0.6667	0.6111	0.7368
35	0.875	0.7895	0.8333	0.8421	0.8947	0.8421	0.9444	0.8947	0.7895	0.7895	0.8889	0.8421	0.7895	0.8421	0.8421	0.9444	0.8421	0.7368	0.6316	0.7895	0.7368	0.8889	0.7222	0.7895	0.7222	0.9474	0.7647	0.7778	0.8421	0.8333	0.7778	0.8889	0.8889	0.8947	0.8889	0.8421	0.7368	0.8333	0.7895	0.7778	0.7895	0.7222	0.7778	0.7895	0.8421	0.8421	0.7895	0.7368	0.8333
[truncated: 56 more columns]

## Sheet: Supplementary Table S5
Table S5 The value of K from 2 to 10 and ΔK value based on SSR markers
K	Reps	Mean LnP(K)	Stdev LnP(K)	Ln'(K)	|Ln''(K)|	Delta K
2	5	-12228.8	46.5895	NA	NA	NA
3	5	-12202.9	62.0494	25.84	51.56	0.83095
4	5	-12125.5	73.0268	77.4	702.4	9.61839
5	5	-12750.5	468.627	-625	552.7	1.1794
6	5	-12822.8	546.333	-72.3	285.96	0.52342
7	5	-12609.2	191.404	213.66	73.12	0.38202
8	5	-12468.6	193.519	140.54	539.34	2.78702
9	5	-12867.4	892.528	-398.8	1354.74	1.51787
10	5	-14621	2938.84	-1753.54	NA	NA

## Sheet: Supplementary Table S6
Table S6 Summary of multilocus matches analysis for SSR data
Sample No.	Sample	Genotype	No.	Label
97	A45	178200151152179214225230229241193208135145191194195252173182178192240240188196264270146158210221211211164174188236250272g	1	1
22	A40	1822001561580022123622924419422513815819220521825217420416617822925519220427227514615520622400157162219222256269g	1	2
60	A17	186186149152202202225225229251200208135162192207226252179238162172238238250256254291146158206211195195157157200200259290g	1	3
96	A53	187234149151184184227230223232193212138156190194195252183200162184229271174227264273146159208222206206162162205242247281g	1	4
105	35	19223414916400232232223238199205149168190204206252197199166180229235220222266283149158208226212212159159219225253284g	1	5
78	L52	1932011511710023023022323219420813416819220620425218923516217223523519622230932114616720822200159170197251259262g	1	6
57	S44	19420315115120921127528122623221121914117118418621825200178184243243200204287289143143203214195195157167202202259281g	1	7
73	A2	19620414914900225228229250204220135177192194252252197238162172237237203209299303146164208218211211160160216219260260g	1	8
17	B20	196204155161182182211211229238214221138158192200201252198211162184237246219223279287152158208228193231161163236236262278g	1	9
91	T32	1962241421492062082282282292381942231551681922002042520016617824025218819226827215818221022000159159208208260260g	1	10
55	T46	197201186190187187221228229238194210149155184192221252217240164170237240170198249270143207202218234234159159187208244244g	1	11
64	N13	197202144144202202219223232238194219155165192211212252178229162172229229188208252270146176218218233233157163205205278278g	1	12
24	B1	19720314315500221221223232197214138145187194232252181243166172243243170184256256152202202228234240158158191216257257g	1	13
7	B35	1972031551580021524622322919521014915818519219925220023716418023724020421026228121321520821600162162197225253272g	1	14
33	B42	19720615315517819822626322323819421013417719623321225217423716418223723719221026627916416721022600162162208225253272g	1	15
69	A28	1972071521630022523622923219421613514519519521525217323716218023724018819025825817617621021320621215716319619600g	1	16
59	N3	1972111321580021521522623220422113814918620820425217718616618000168174251251143152202226240240164164188188259266g	1	17
61	T33	197212143152002712762292341942041351551861942522521832001721740017617828128514714722022000181187225236253259g	1	18
11	N23	1972141601620022822822923819421414114519620119025219219416817424024018018226227314615819020800157161251265244275g	1	19
85	A29	197238144151187223250255223232194210135155192192195252181229164172229229194198268275146173202212244244160160194245287287g	1	20
51	T41	198203149166210210221223232241194206141158175194207218173237164184237237170170254277143143206213214241157159188194253281g	1	21
77	B24	19820613514900227227229238194210135174194202218252173173172186240240172186279289164218210228206206159159235251253253g	1	22
62	B53	1982071441560021522722923820221214915218519220225217419416417823724317819627029714915520821600157163199231262290g	1	23
56	B39	19820813515118518522722723223819420917117418822620025121323716418423723718018227727914314920322300161176205205259293g	1	24
27	N9	198208153167002252312292501932141381411921921952231792191781822382411721722642661461562082280000205219278278g	1	25
84	B6	198230142150202223235239223235202223149168190200195195197240166180240240189191275305143201216224147147160170202220244257g	1	26
52	A23	1991991331510022122723224719420813514518619221221218624016218224024000268268143176204231214214159159211256275275g	1	27
44	A25	199199142166196196292298223238182198135148185192204252196198162178235289193217262268161161208220195195163163202202272296g	1	28
70	A47	199199144144183183223229226238194208134165192194198252210213164176235240170208266276164210201222216236157163205208259266g	1	29
35	A51	19920115016621121322622623524719921013514519421119525219822916217422922916218425428215015920221200162162197197244263g	1	30
14	A55	19920214615300223223232247194210141149192196198252198200162172243243172172270277146176203222214214157163228231256272g	1	31
53	T31	19920215315318718722924023825020420814816219219620025100164180229235253259260260149175209226204204157161199222253259g	1	32
50	T44	199203133151000023224719420813514518619221225118518516218224024000268268143176204231214214159159211211275275g	1	33
30	T43	1992031641660000232250207218158199189194204252174178162190237246172172297315145145208231206208163163197202244263g	1	34
28	B28	1992041391460021522624125320822113514819420619525217821917017623723716817626228114617020221000157163205208256256g	1	35
47	N19	19920814215500221221223229194214138145192196209252196198172180243289184208268268152152202210240240158160191205257257g	1	36
26	A46	19920915515500226226229241194222138168192196204212179205162178257286186190264274146173208211147147162162191197241284g	1	37
13	N28	199209178182187187215225238253206229152158196213195252194196164180237237172172266274143143200212211211164164251257253272g	1	38
48	L36	19922814714700223242223238194206138155192207209252199237164180235237215217260260167167212212244244164164193211256281g	1	39
31	T39	19923014915521823122322322923819421814515819220919521800164178240243182184250250159159208231241241157163201201257266g	1	40
4	B43	199230151154190194221255229247202212131145185192229252187216168184237237168200270287170187210226190211163163211219257266g	1	41
54	B54	199232151151173173229229229238208223155168194227207252196198162172229235182184291299149155212224211211157157195211269278g	1	42
3	S29	19923414415419019422822822923819421213514519219222625200164180237252172216262287158218202220190190163163219219260260g	1	43
23	T34	19923614615318918922723622926620221614516519420221525221524916217424924918022425225214619021022800162162211211269269g	1	44
102	13	200204138155156156207207247235193207135145187194190198191206168180235252168168283283143155208212235235157163197214278281g	1	45
65	A22	20020715315817918921522622923219420013815518519320425217324017218223724018119226427214921021422000157161211211244244g	1	46
19	B30	200208146146179179215244238244194216131155192192192206173185168178237249172190279287167167208213195195157163193193244244g	1	47
8	A30	200211144182212218224226223229194214138152185202192206189240164174240240174219258299152184202212193193157157187231262266g	1	48
100	N21	200226148153157157219227229241194208138158192194207252173173164176240240178182275305146167208210193193157162205207256275g	1	49
36	T54	200226149154218231211223223238194208142149192198198252173173164174240243164188250264143159208220147214160160193201253266g	1	50
82	B48	200230144151184198230230229247204212158165194230229252173173170192235271174188309327159159208228206206157163205205247250g	1	51
1	B56	201208139158002262422292472042101491621961992042521811811741842292401722192502540020821400164164196202250278g	1	52
6	A31	20120814414900225225229235216221141152192197204252173232168180232232182208258264152155214214147147164164205205299303g	1	53
18	A4	201208151153158185215221229253194208145158192198221252178187170176240240172172258279149149210222238238163163213213259269g	1	54
12	T42	201209147156181181211231223229194220138168192192204252173243164178243243215221268285152161208222211211160160228236247281g	1	55
15	T30	201209155157159185226226229235210225152158193193198221180180164172237240178178264274146155208231193193161161220259256259g	1	56
2	S31	20121114418200224226229238193213138152185202192206189189164172240240174219258258152184190212193193157157187231263266g	1	57
88	S39	20121114915118718721121122923821021813414518519819925218118116818426627223924529131514914920821600157164197198275275g	1	58
68	S36	201226137151178178226255223238194210162174190196195252203238168176238238170220264283143150212225147147162162199219253253g	1	59
103	16	201228148173184184221223223229193209138145190200195252191200166178232265191246262264155173211224147206160160196219244253g	1	60
99	L37	201230149149193193227234229223193205135155192194204252191191166182235243172184248283161162212212195195160164200225256259g	1	61
95	B37	201232149151173183221228229238194208141155192223221252173229162182229240186190262299143155208218212235158160199211256278g	1	62
79	N14	2012341491490025927522924420821614514919220019825217420616417424029217021326227016418121221200159159191211293293g	1	63
34	B4	20123814915100275280232238194216138155185192195215178237164176237243188193295301143149208218211211160162213231260272g	1	64
16	A42	20124214915320220222823622924720421414515819222619821518123516419823523719720126628714619020221100159159211245253256g	1	65
63	N1	20220815415600225257229250199216149177192206204252191204162168232237190240285289155155202222185234161163205205247247g	1	66
72	S30	20220915815819520122122322923819423115217119619620125217823216418023223217218429930514614621221200157163211211256269g	1	67
75	L55	202215149153189189221223229238206214135138176192209252189240160168240240170172279279176179208214239239157157194199256256g	1	68
98	B16	20222814916019319322726322923819320813514519220120925218320616418023824317623827328716216221022400157160196211250287g	1	69
94	S41	202230153153192192227229229238208218138155192205195252183237174188237237176182273289146201210218147147161178196219250253g	1	70
9	T52	20320314115100226230229235194210162168190196204252174183172184235237170223268268156179204210214214157163194239256272g	1	71
25	A15	20320614814818921022825723225320621413817119219819525219319716618800170170285301146184200212147206159165228239244266g	1	72
38	T55	20320714914922122522123023223519421016518019020618420117418916417223724022923328330714614920823800158162208216256281g	1	73
10	S35	20320714916200221223229244201223135152194212252252173195168176238240168204258266146146202212229229162162251251247253g	1	74
29	S47	20320814915300215215229250213224131138196206206252183232164172232232198214254315161173208213206206157163195195263266g	1	75
20	A26	203209149149191194225225223232194214145152192223181195193193162174238238187216264275146158202211147147162168197208253259g	1	76
21	B3	20320915115100221227229235194214152162192192198252181235168178235255211223270270148176202212214214157162213239256272g	1	77
67	L51	203211151151002212292292381942201351581941961982521731731701780019022930732317818121422400159159199199256256g	1	78
42	N12	2032281491660022722822923819421614116518819720725200164184292292219223262262164164210221190190157167194225253259g	1	79
39	L48	203232149155184196211251229253214229141171192194195252174243168178243243189195270283158190201230212212159159202202257257g	1	80
43	S32	20323214915820320324024223824420021015516219221421525200162185240275178202254295149149208216238238157163201222260260g	1	81
40	N26	20323215516917919122122623224719421415217719420720225218322916216222923520020627527516717021021000159159195225256263g	1	82
101	0	204201144148179179226261223229193219138155192194204252173173164182237237181235258317160160210222195195157163197205260260g	1	83
58	L49	20420714616500219219209232194214141148169193252252177177158210000030332714714719620500157163250254244260g	1	84
71	B2	20420814414700226226229235194212138152193193204252174235164182235235204218258258146158201216241243157163197199272278g	1	85
49	N17	20422714215117817822122822924120221213816219219820725218523717818423723718620726426414616720922000159159205214259275g	1	86
66	A41	20520816416818118722622622624720221814115219421321225219619817017823824021322125630114616421222700159161211256260265g	1	87
74	N27	205209139139187199215250229238194229138181185200195252181181184190249249178208264279150150200222193206157157187219275275g	1	88
87	B13	205230146153185204228238226229194202145158190198212252189198164172240275177228260275150167210232147147158164200219275290g	1	89
92	T38	20523014914900219219229238194208141152191191210251187187164184229240197224252293146161212224187187157166187219265265g	1	90
45	B11	205232144151195204229229229238202213155171194200209252183237164184237237180204291295152155208225211245159162208219244247g	1	91
90	L33	20523214915318621525125322325019421213514919219820925221522116418223823819620226626615217921422400162162251251250275g	1	92
76	A38	206206139149186186215227235241194210135205190200252252174196166184260260200206275277156196208226231231157157199211272275g	1	93
32	B14	20620915315518119921122622323819422014517719219620925217317316417600190218268279161164208226211211162162208228272281g	1	94
37	A35	20622014915100226246229244194202141152194228192252181249168188241249182203272281143143210218147235164164211211278278g	1	95
89	L47	20722814915800221256229235194212148158185233192252173229174196226229182210268268146149192210206206159159188188260281g	1	96
41	A1	211228149149185195221234229244208216141161192200195218194196174186229237198226266289155204218226190241159161187205244259g	1	97
104	24	22422814415120420422722722323819420413816219019420725219119116017623723717420826228315515520722100157157197197253266g	1	98
86	A27	224236149164002152262292532022081381491942052122522022041641822382850026832316717320821000164164197231281281g	1	99
83	T40	2262321441550022824122923819421813414519019219825219124316618222924317219026026016416420221400160164200225266287g	1	100
93	B34	226234144166206208228228223232194221141155194202195252183185176182249252190198260268146164210224212212157164231239253253g	1	101
81	N6	2262341491602082082292292322501942021481621921921952521851971701820019019026826814616421622414721115715920221900g	1	102
80	N25	226236149153172172229244232253202208134149192200195252197200166180241241188190262262149173208218147147160160196219244272g	1	103
5	T48	228232149151205207221227229238194210135141192198195252174198164184237275184194262277146164210231206206157161185202253259g	1	104
46	B38	234238151153220223221227232238194212134149192192206252197235164180235238182222299323149152203214242242162162202219263263g	1	105

## Sheet: Supplementary Table S7
Table S7 Probability of Identity (PI) for each Locus and for Increasing Combinations of the 20 SSR markers
SSR marker	PI	PISibs
GW03-1	0.00472708	0.276148
GW03-7	0.0129533	0.296617
GW07-1	0.00212093	0.267157
GW07-4	0.00730193	0.283096
GW02-3	0.0422688	0.340839
GW06-6	0.0169789	0.30692
GW13-5	0.0103988	0.289788
GW13-7	0.0226262	0.317493
GW01-3	0.0552555	0.369392
GW05-2	0.0033979	0.272273
GW06-3	0.0136174	0.296602
GW11-7	0.0261299	0.317991
GW06-2	0.00188469	0.266229
GW06-7	0.00304397	0.270716
GW09-6	0.00770195	0.284562
GW12-4	0.00884815	0.287178
GW01-5	0.010055	0.289403
GW01-6	0.0344853	0.328333
GW02-6	0.00429397	0.274883
GW13-3	0.00726559	0.28271
PI for Increasing Locus Combinations
Pop	N	1	3	6	10	15	20
A	105	0.00472708	6.12312e-05	1.29867e-07	9.48279e-10	4.00826e-11	6.80558e-13
PIsibs for Increasing Locus Combinations
Pop	N	1	3	6	10	15	20
A	105	0.276148	0.0819101	0.0218829	0.00619496	0.00211149	0.000648059

## Sheet: Supplementary Table S8
Table S8 DNA fingerprint of bp type in 105 accessions of L. chinensis.
SSR Marker	Alleles size range	Code
		1	2	3	4	5	6	7	8	9
GW07-1	156~231	156~165	166~175	176~185	186~195	196~205	206~215	216~225	226~235
GW03-1	178~252	178~187	188~197	198~207	208~217	218~227	228~237	238~247	248~257
GW13-7	169~238	169~178	179~188	189~198	199~208	209~218	219~228	229~238
GW03-7	132~190	132~141	142~151	152~161	162~171	172~181	182~191
GW07-4	207~298	207~216	217~226	227~236	237~246	247~256	257~266	267~276	277~286	287~298
GW02-3	209~266	209~218	219~228	229~238	239~248	249~258	259~268
GW06-6	182~243	182~191	192~201	202~211	212~221	222~231	232~241	242~251
GW13-5	131~205	131~140	141~150	151~160	161~170	171~180	181~190	191~200	201~210
GW01-3	181~252	181~190	191~200	201~210	211~220	221~230	231~240	241~250	251~260
GW05-2	173~249	173~182	183~192	193~202	203~212	213~222	223~232	233~242	243~252
GW06-3	158~210	158~167	168~177	178~187	188~197	198~207	208~217
GW11-7	226~292	226~235	236~245	246~255	256~265	266~275	276~285	286~295
GW06-2	162~259	162~171	172~181	182~191	192~201	202~211	212~221	222~231	232~241	241~259
GW06-7	248~327	248~257	258~267	268~277	278~287	288~297	298~307	308~317	318~327
GW09-6	143~218	143~152	153~162	163~172	173~182	183~192	193~202	203~212	213~222
GW12-4	190~238	190~199	200~209	210~219	220~229	230~239
GW01-5	147~245	147~156	157~166	167~176	177~186	187~196	197~206	207~216	217~226	227~245
GW01-6	157~187	157~166	167~176	177~186	187~196
GW02-6	185~265	185~194	195~204	205~214	215~224	225~234	235~244	245~254	255~264	265~274
GW13-3	241~303	241~250	251~260	261~270	271~280	281~290	291~300	301~310
Sample	GW07-1	GW07-1	GW07-1	GW07-1	GW03-1	GW03-1	GW03-1	GW03-1	GW13-7	GW13-7	GW13-7	GW13-7	Code
B56	0	0	0	0	3	4	0	0	3	3	4	0	000034003340
S31	0	0	0	0	3	3	3	4	2	4	7	0	000033342470
S29	4	4	0	0	2	3	3	6	3	0	0	0	440023363000
B43	4	4	0	0	3	3	6	6	2	3	3	4	440033662334
T48	5	6	0	0	6	6	6	7	3	3	3	0	560066673330
A31	0	0	0	0	3	3	4	4	3	3	3	0	000033443330
B35	0	0	0	0	2	3	3	3	2	3	4	6	000023332346
A30	6	6	7	7	3	3	3	4	2	4	7	0	667733342470
T52	0	0	0	0	3	0	0	0	3	3	0	0	000030003300
S35	0	0	0	0	3	3	0	0	3	3	5	6	000033003356
N23	0	0	0	0	2	3	3	4	3	3	4	7	000023343347
T42	3	0	0	0	3	3	4	4	3	0	0	0	300033443000
N28	4	0	0	0	2	3	3	4	3	3	5	0	400023343350
A55	0	0	0	0	3	3	0	0	3	3	3	0	000033003330
T30	1	3	0	0	3	4	0	0	3	0	0	0	130034003000
A42	5	0	0	0	3	7	7	0	3	6	0	0	500037703600
B20	3	0	0	0	2	3	0	0	3	4	0	0	300023003400
A4	1	3	0	0	3	4	0	0	3	3	3	0	130034003330
B30	3	0	0	0	3	4	0	0	3	0	0	0	300034003000
A26	4	4	4	4	2	3	3	4	3	6	0	0	444423343600
B3	0	0	0	0	3	4	0	0	3	0	0	0	000034003000
A40	0	0	0	0	1	3	3	4	3	4	0	0	000013343400
T34	4	0	0	0	3	3	6	6	3	4	0	0	400033663400
B1	0	0	0	0	2	3	0	0	2	3	3	0	000023002330
A15	4	6	0	0	3	3	4	0	3	3	3	6	460033403336
A46	0	0	0	0	3	4	0	0	3	3	0	0	000034003300
N9	0	0	0	0	3	3	4	0	3	0	0	0	000033403000
B28	0	0	0	0	3	3	3	0	3	4	0	0	000033303400
S47	0	0	0	0	3	4	0	0	3	3	3	4	000034003334
T43	0	0	0	0	1	3	3	3	3	3	5	5	000013333355
T39	7	7	8	8	3	4	6	6	3	3	5	0	778834663350
B14	3	5	0	0	3	4	4	0	3	3	0	0	350034403300
B42	3	5	0	0	2	3	3	0	3	3	7	0	350023303370
B4	0	0	0	0	3	3	6	7	2	3	0	0	000033672300
A51	6	6	0	0	3	3	4	0	3	3	5	0	660033403350
T54	7	7	8	8	3	4	5	6	3	3	3	3	778834563333
A35	0	0	0	0	3	5	0	0	3	6	0	0	000035003600
T55	7	7	7	7	3	3	0	0	3	3	4	0	777733003340
L48	3	5	0	0	3	3	6	6	3	3	0	0	350033663300
N26	3	4	0	0	3	6	6	0	3	4	0	0	340036603400
A1	3	4	0	0	2	4	5	6	3	3	4	0	340024563340
N12	0	0	0	0	3	5	6	0	2	3	0	0	000035602300
S32	5	0	0	0	3	4	6	6	3	3	5	0	500034663350
A25	5	0	0	0	3	0	0	0	2	3	0	0	500030002300
B11	4	5	0	0	3	3	6	6	3	4	3	7	450033663437
B38	7	7	7	7	6	6	6	7	3	0	0	0	777766673000
N19	0	0	0	0	3	4	4	0	3	3	0	0	000034403300
L36	0	0	0	0	3	5	6	6	3	3	4	7	000035663347
N17	3	0	0	0	3	5	7	7	3	3	3	3	300035773333
T44	0	0	0	0	3	3	0	0	2	3	0	0	000033002300
T41	6	0	0	0	3	3	3	4	1	2	3	3	600033341233
A23	0	0	0	0	3	0	0	0	2	3	0	0	000030002300
T31	4	0	0	0	3	3	0	0	3	3	0	0	400033003300
B54	2	0	0	0	3	6	6	0	3	3	6	0	200036603360
T46	4	0	0	0	2	3	3	3	2	3	0	0	400023332300
B39	3	0	0	0	3	4	0	0	2	6	6	0	300034002660
S44	6	6	0	0	2	2	3	3	2	2	0	0	660022332200
L49	0	0	0	0	3	3	3	0	1	3	0	0	000033301300
N3	0	0	0	0	2	4	0	0	2	4	4	0	000024002440
A17	5	0	0	0	1	0	0	0	3	4	0	0	500010003400
T33	0	0	0	0	2	3	4	0	2	3	0	0	000023402300
B53	0	0	0	0	3	3	3	0	2	3	3	0	000033302330
N1	0	0	0	0	3	4	4	0	3	4	4	0	000034403440
N13	5	0	0	0	2	3	3	0	3	5	3	0	500023303530
A22	3	4	0	0	2	3	3	3	2	3	3	6	340023332336
A41	3	4	0	0	3	4	0	0	3	5	3	0	340034003530
L51	0	0	0	0	3	3	3	4	3	3	0	0	000033343300
S36	3	0	0	0	2	3	4	5	3	3	3	3	300023453333
A28	0	0	0	0	2	3	3	3	3	0	0	0	000023333000
A47	3	0	0	0	3	0	0	0	3	3	0	0	300030003300
B2	0	0	0	0	3	4	4	0	3	0	0	0	000034403000
S30	4	5	5	5	2	3	3	4	3	0	0	0	455523343000
A2	0	0	0	0	2	3	3	0	3	3	0	0	000023303300
N27	4	5	0	0	3	3	3	4	2	3	4	4	450033342344
L55	4	0	0	0	2	3	4	4	1	3	4	7	400023441347
A38	4	0	0	0	3	0	0	0	3	3	4	4	400030003344
B24	0	0	0	0	3	3	3	4	3	3	4	3	000033343343
L52	0	0	0	0	1	2	3	3	3	4	0	0	000012333400
N14	0	0	0	0	3	3	6	6	3	4	0	0	000033663400
N25	2	0	0	0	3	3	5	6	3	4	0	0	200033563400
N6	6	0	0	0	3	5	6	6	3	0	0	0	600035663000
B48	3	5	0	0	3	4	6	6	3	3	7	0	350034663370
T40	0	0	0	0	2	4	5	6	3	3	0	0	000024563300
B6	5	5	7	8	3	6	6	0	3	3	4	0	557836603340
A29	4	7	7	0	2	3	6	7	3	0	0	0	477023673000
A27	0	0	0	0	1	3	5	6	3	4	3	0	000013563430
B13	3	5	0	0	3	3	6	6	3	3	3	3	350033663333
S39	4	0	0	0	3	3	4	4	2	3	3	0	400033442330
L47	0	0	0	0	3	3	3	6	2	7	0	0	000033362700
L33	4	6	6	0	2	3	6	6	3	3	0	0	466023663300
T32	6	6	0	0	2	5	0	0	3	3	4	3	660025003343
T38	0	0	0	0	3	3	6	6	3	0	0	0	000033663000
B34	6	6	0	0	3	5	6	6	3	4	4	3	660035663443
S41	4	0	0	0	3	3	3	6	3	4	4	0	400033363440
B37	2	3	5	0	3	5	6	6	3	3	6	0	235035663360
A53	3	0	0	0	2	3	4	8	3	3	3	0	300023483330
A45	3	6	0	0	2	3	8	0	3	3	0	0	360023803300
B16	4	0	0	0	4	8	0	0	3	3	4	0	400048003340
L37	4	0	0	0	3	3	6	8	3	3	0	0	400033683300
N21	1	0	0	0	3	4	8	0	3	3	0	0	100034803300
0	3	0	0	0	3	4	8	0	3	3	0	0	300034803300
13	1	0	0	0	2	3	8	0	2	3	3	3	100023802333
16	3	0	0	0	2	3	8	0	3	3	4	0	300023803340
24	5	0	0	0	3	3	8	0	3	3	3	0	500033803330
35	0	0	0	0	3	5	8	0	3	3	4	0	000035803340
Note: Grouped them in increments of 10 bp and assigned values from 1 to 9 for different groups, with missing parts represented by 0

## Sheet: Supplementary Table S9
Table S9 Fingerprint profiles of 0/1 type in 105 accessions of L. chinensis.
Sample Name	GW07-1	GW01-5	GW01-6	GW09-6	GW07-4	GW13-3	GW11-7	GW03-7	GW13-7	GW06-7	GW01-3	GW02-6	Code
B56	9	9	1	9	0	0	0	0	0	0	0	0	991900000000
S31	9	1	1	0	0	0	1	0	0	1	0	0	911000100100
S29	0	1	1	0	1	1	0	0	1	0	0	1	011011001001
B43	0	0	1	0	0	0	1	0	0	0	0	0	001000100000
T48	0	1	0	0	0	0	0	0	0	0	0	0	010000000000
A31	9	1	1	0	1	0	1	0	0	0	0	1	911010100001
B35	9	9	1	0	0	0	0	0	0	0	0	0	991000000000
A30	0	1	1	0	0	0	1	0	0	0	0	0	011000100000
T52	9	1	0	0	0	0	0	0	0	1	0	0	910000000100
S35	9	1	1	1	0	0	0	0	0	0	1	1	911100000011
N23	9	9	0	0	1	0	1	0	0	0	0	0	990010100000
T42	1	1	1	0	0	0	1	0	1	0	0	0	111000101000
N28	1	1	1	1	0	0	1	0	0	0	0	0	111100100000
A55	9	1	0	0	1	0	1	0	0	0	0	0	910010100000
T30	0	1	1	0	1	0	0	0	1	0	0	0	011010001000
A42	1	9	1	0	0	0	0	0	0	0	0	0	191000000000
B20	1	0	0	0	1	0	0	0	0	0	0	1	100010000001
A4	0	1	1	1	0	0	1	0	0	0	0	1	011100100001
B30	1	1	0	1	0	1	0	1	1	0	0	1	110101011001
A26	0	1	0	0	1	0	1	1	0	0	0	0	010010110000
B3	9	1	0	0	0	0	0	1	1	1	0	0	910000011100
A40	9	9	0	0	0	0	0	0	0	0	0	0	990000000000
T34	1	9	1	0	0	1	1	0	0	1	0	1	191001100101
B1	9	0	1	0	1	1	1	0	0	1	0	0	901011100100
A15	0	0	0	0	0	0	9	1	0	0	0	0	000000910000
A46	9	1	1	0	1	0	0	1	0	0	0	0	911010010000
N9	9	9	9	0	0	1	0	0	1	0	0	0	999001001000
B28	9	9	0	0	0	1	1	0	0	0	0	0	990001100000
S47	9	1	0	0	1	0	1	0	0	0	0	1	910010100001
T43	9	0	1	1	9	0	0	0	0	0	0	0	901190000000
T39	0	1	0	1	1	0	0	0	0	1	0	1	010110000101
B14	0	1	1	0	0	0	9	0	0	0	0	0	011000900000
B42	0	9	1	0	0	0	1	0	0	0	0	0	091000100000
B4	9	1	0	0	0	0	0	0	0	0	0	0	910000000000
A51	0	9	1	0	1	0	1	0	0	0	0	1	091010100001
T54	0	0	1	0	0	0	0	0	0	0	0	0	001000000000
A35	9	0	1	1	0	1	0	0	0	0	0	1	901101000001
T55	0	9	0	0	0	0	0	1	0	0	0	0	090000010000
L48	0	1	1	0	0	1	1	0	0	0	0	1	011001100001
N26	0	9	1	0	0	0	0	0	0	1	0	0	091000000100
A1	0	0	0	0	0	0	0	1	0	0	0	0	000000010000
N12	9	1	0	1	0	0	1	0	0	1	0	0	910100100100
S32	1	1	0	1	0	1	0	0	0	0	0	0	110101000000
A25	1	1	1	1	0	0	0	0	0	0	0	1	111100000001
B11	0	0	0	0	1	0	1	0	0	0	0	0	000010100000
B38	0	1	1	0	0	1	0	0	1	0	0	0	011001001000
N19	9	1	0	1	1	1	0	0	0	1	0	0	910111000100
L36	9	1	1	1	0	0	0	1	0	1	0	0	911100010100
N17	1	9	1	0	0	0	1	0	0	1	0	0	191000100100
T44	9	1	1	0	9	1	1	0	0	1	0	1	911091100101
T41	1	0	0	1	0	0	1	0	0	0	0	0	100100100000
A23	9	1	1	0	0	1	1	0	0	1	1	0	911001100110
T31	1	1	0	0	0	0	0	1	0	1	0	0	110000010100
B54	1	1	1	0	1	0	0	1	0	0	0	0	111010010000
T46	1	1	1	0	0	1	0	0	0	0	0	0	111001000000
B39	1	9	0	0	1	0	1	0	0	0	0	1	190010100001
S44	0	1	0	1	0	0	1	1	0	0	0	1	010100110001
L49	9	9	0	1	1	0	9	0	0	0	1	0	990110900010
N3	9	1	1	0	1	0	9	0	0	1	0	1	911010900101
A17	1	1	1	0	1	0	1	0	0	0	0	1	111010100001
T33	9	9	0	1	0	0	9	0	0	0	1	0	990100900010
B53	9	9	0	0	0	0	0	0	0	0	0	0	990000000000
N1	9	0	0	1	0	1	0	0	0	0	0	1	900101000001
N13	1	1	0	0	0	1	1	1	0	0	0	1	110001110001
A22	0	9	0	0	0	1	0	0	0	0	0	1	090001000001
A41	0	9	0	0	1	0	0	0	0	0	0	0	090010000000
L51	9	9	1	0	0	1	9	1	0	0	0	1	991001910001
S36	1	1	1	0	0	1	1	0	0	0	0	0	111001100000
A28	9	0	0	1	0	9	0	0	1	1	0	1	900109001101
A47	1	0	0	0	0	0	0	1	0	0	0	0	100000010000
B2	9	0	0	0	1	0	1	0	1	1	0	0	900010101100
S30	0	9	0	1	0	0	1	1	1	0	0	1	090100111001
A2	9	1	1	0	0	1	1	1	0	0	1	0	911001110010
N27	0	0	1	1	0	1	1	1	0	0	0	0	001101110000
L55	1	1	1	0	0	1	1	0	0	1	0	0	111001100100
A38	1	1	1	0	0	0	1	0	0	0	1	0	111000100010
B24	9	1	1	0	1	1	1	0	0	0	0	0	911011100000
L52	9	9	0	0	1	0	1	0	0	0	0	0	990010100000
N14	9	9	1	0	0	1	0	1	0	0	0	0	991001010000
N25	1	1	1	0	0	0	1	0	0	1	0	0	111000100100
N6	1	0	0	0	1	9	9	0	1	1	0	0	100019901100
B48	0	1	0	1	1	0	0	0	0	0	0	1	010110000001
T40	9	9	0	1	0	0	0	0	0	1	0	0	990100000100
B6	0	1	0	0	0	0	1	0	0	0	1	0	010000100010
A29	0	1	1	0	0	1	1	0	1	0	0	0	011001101000
A27	9	9	1	0	0	1	0	0	0	0	0	0	991001000000
B13	0	1	0	0	0	0	0	0	0	0	0	0	010000000000
S39	1	9	0	1	1	1	0	0	0	0	0	0	190111000000
L47	9	1	1	0	0	0	0	0	0	1	0	1	911000000101
L33	0	9	1	0	0	0	1	0	0	1	0	1	091000100101
T32	0	9	1	0	1	1	0	0	0	0	0	1	091011000001
T38	9	1	0	0	1	1	0	1	1	0	0	0	910011011000
B34	0	1	0	0	1	1	0	0	0	0	0	0	010011000000
S41	1	1	0	0	0	0	1	1	0	0	0	0	110000110000
B37	0	0	0	0	0	0	0	0	0	0	0	0	000000000000
A53	1	1	1	0	0	0	0	0	0	0	0	0	111000000000
A45	0	1	0	0	0	0	1	0	0	0	0	0	010000100000
B16	1	9	0	1	0	0	0	0	0	0	0	0	190100000000
L37	1	1	0	0	0	0	0	1	0	0	0	0	110000010000
N21	1	1	0	0	0	0	1	0	0	0	0	0	110000100000
0	1	1	0	1	0	1	1	0	0	0	0	0	110101100000
13	1	1	0	0	1	0	0	0	0	1	0	0	110010000100
16	1	0	1	0	0	0	0	0	0	0	0	0	101000000000
24	1	9	1	1	1	0	1	0	0	0	0	1	191110100001
35	9	1	1	0	1	0	0	0	0	0	0	0	911010000000
Note: Assigned values to the gaps (9), heterozygous (0), and homozygous (1) sites in the results.
